# Supplementary material for: Systematic review of the methods of health economic models assessing antipsychotic medication for schizophrenia
Source: PLoS One. 2020 Jul 10;15(7):e0234996. doi: 10.1371/journal.pone.0234996 (PMC7351140; doi:10.1371/journal.pone.0234996)
Supplement: S4 Table — (XLSX) [file pone.0234996.s005.xlsx]

## Sheet: Extracted data
S4 Table. Characteristics of included studies
Abbreviations
CEA: cost-effectiveness analysis; CUA: cost-utility analysis; DALY: Disability-adjusted life year; LAI: long-acting injectable; QALY: Quality-adjusted life year.
		Target population									Discontinuation of antipsychotic medication				Report rationale for choosing impacts of antipsychotic medication to model?
References	Country	Patient group 1	Patient group 2	Patient group 3	Type of economic evaluation	Perspective of cost	Clinical effectiveness outcome	Time horizon	Modelling method	Number of antipsychotics covered	Modelled?	Inefficacy	Intolerability	Non-adherence
Anh et al. [1]	Vietnam	General schizophrenia patients (psychotic status unspecified)			CUA	Healthcare system	DALY	Lifetime	Markov model	4	√			√	No
Aigbogun et al. [2]	US	Schizophrenia patients in remission			CUA	Third-party payer	QALY	1-year	Decision tree	3	√	√	√	√	No
Ascher-Svanum et al.[3]	US	Schizophrenia patients in remission			CUA	Third-party payer	QALY	1-year	Micro-simulation	6	√	√	√	√	No
Beard et al.[4]	Germany	Schizophrenia patients in relapse			CUA	Healthcare system	QALY	1-year	Markov model	2	√	√			No
Bernardo et al.[5]	Spain	Schizophrenia patients in remission			CEA	Healthcare system	Number of relapses prevented	1-year	Not reported	1	√	√			No
Bounthavong et al.[6]	US	Schizophrenia patients in relapse			CEA	Healthcare system	Proportion of responders to antipsychotic medication	16 weeks	Decision tree	3	√	√	√		No
Chisholm et al. [7]	Sub-Saharan Africa and South East Asia countries	General schizophrenia patients (psychotic status unspecified)			CUA	Healthcare system	DALY	Lifetime	Markov model	2	×				No
Chisholm et al. 2008 [8]	Chile, Nigeria and Sri Lanka	General schizophrenia patients (psychotic status unspecified)			CUA	Healthcare system	DALY	Lifetime	Markov model	2	×				No
Chue et al.[9]	Canada	Schizophrenia patients who have history of non-adherence			CEA	Healthcare system	Average cumulative number of relapses	5-year	Discrete event simulation (DES)	3	√	√	√	√	No
Citrome et al.[10]	US	Schizophrenia patients in remission			CEA	Healthcare system	Relapse-related hospitalizations averted	1-year	Decision tree	2	√	√	√	√	No
Damen et al.[11]	Sweden	Schizophrenia patients in relapse			CUA	Third-party payer	QALY	5-year	DES	1	√	√		√	No
Davies et al.[12]	UK	Schizophrenia patients in remission			CUA	Healthcare system	QALY	10-year	Markov	5	√	√	√	√	No
De Graeve et al.[13]	Belgium	General schizophrenia patients (psychotic status unspecified)			CEA	Healthcare system	Proportion of patients successfully treated	2-year	Decision tree	3	√	√			No
Dilla et al.[14]	Spain	Schizophrenia patients who have history of non-adherence			CUA	Healthcare system	QALY	5-year	DES	2	√	√	√	√	No
Druais et al.[15]	France	Schizophrenia patients in remission			CUA	Third-party payer	QALY	5-year	Markov model	6	√	√	√	√	No
Einarson et al.[16]	Netherlands	Schizophrenia patients in remission			CUA	Third-party payer	QALY	1-year	Decision tree	4	√	√	√	√	No
Einarson et al.[17]	Portugal	General schizophrenia patients (psychotic status unspecified)			CUA	Healthcare system	QALY	1-year	Decision tree	4	√	√	√	√	No
Einarson et al.[18]	Finland	Schizophrenia patients who have history of non-adherence			CUA	Healthcare system	QALY	1-year	Decision tree	4	√	√	√	√	No
Einarson et al.[19]	Sweden	General schizophrenia patients (psychotic status unspecified)			CUA	Societal	QALY	1-year	Decision tree	5	√	√	√	√	No
Einarson et al.[20]	Finland	Schizophrenia patients who have history of non-adherence			CUA	Third-party payer	QALY	1-year	Decision tree	3	√	√	√	√	No
Einarson et al.[21]	Norway	Schizophrenia patients in remission			CUA	Healthcare system	QALY	1-year	Decision tree	2	√	√	√	√	No
Einarson et al.[22]	Czech Republic	Schizophrenia patients who have history of non-adherence			CUA	Healthcare system	QALY	1-year	Decision tree	3	√	√	√	√	No
Einarson et al.[23]	Greece	Schizophrenia patients who have history of non-adherence			CUA	Healthcare system	QALY	1-year	Decision tree	2	√	√	√	√	No
Furiak et al.[24]	US	Schizophrenia patients who have history of non-adherence			CUA	Third-party payer	QALY	1-year	Micro-simulation	5	√	√	√	√	No
Furiak et al.[25]	US	General schizophrenia patients (psychotic status unspecified)			CUA	Third-party payer	QALY	1-year	Micro-simulation	5	√	√	√	√	No
Garcia-Ruiz et al.[26]	Spain	Schizophrenia patients in remission			CUA	Third-party payer	QALY	1-year	Decision tree	6	√	√	√	√	No
Geitona et al.[27]	Greece	Schizophrenia patients in relapse			CEA	Healthcare system	Number of stable days	1-year	Decision tree	6	√	√	√	√	No
Graham et al.[28]	US	Schizophrenia patients in relapse			CUA	Third-party payer	QALY	1-year	Decision tree	2	√	√		√	No
Heeg et al.[29]	Portugal	Schizophrenia patients in relapse			CEA	Healthcare system and social care	Average cumulative number of relapses	5-year	DES	3	√	√	√	√
Heeg et al.[30]	UK	Schizophrenia patients in relapse			CUA	Healthcare system and social care	QALY	5-year	DES	2	√	√	√	√	No
Hensen et al.[31]	Sweden	Schizophrenia patients who have history of non-adherence			CUA	Healthcare system	QALY	5-year	DES	2	√	√	√	√	No
Jukic et al.[32]	Croatia	Schizophrenia patients in remission			CUA	Third-party payer	QALY	1-year	Decision tree	3	√	√	√	√	No
Kasteng et al.[33]	Sweden	General schizophrenia patients (psychotic status unspecified)			CUA	Societal	QALY	Lifetime	Markov model	3	×				No
Kim et al.[34]	South Korea	Patients with treatment resistant schizophrenia (TRS)			CUA	Healthcare system	QALY	5-year	Markov model	2	√		√	√	No
Kim et al.[35]	Norway	Schizophrenia patients in relapse			CEA	Third-party payer	PANSS score reductions	1-year	Decision tree	2	√	√	√	√	No
Lachaine et al.[36]	Canada	General schizophrenia patients (psychotic status unspecified)			CUA	Societal	QALY	5-year	Markov model	2	√		√		No
Laux et al.[37]	Germany	General schizophrenia patients (psychotic status unspecified)	Schizophrenia patients who have history of non-adherence		CUA	Third-party payer	QALY	5-year	DES	3	√	√	√	√	No
Lin et al.[38]	Singapore	General schizophrenia patients (psychotic status unspecified)			CUA	Healthcare system	QALY	Lifetime	Markov model	11	√	√	√	√	No
Lindner et al.[39]	Brazil	General schizophrenia patients (psychotic status unspecified)			CUA	Healthcare system	QALY	5-year	Markov model	3	√		√		No
Lindstrom et al.[40]	Sweden	Schizophrenia patients experiencing adverse events of typicals			CUA	Third-party payer or societal	QALY	5-year	Markov model	5	√		√	√	No
Lubinga et al.[41]	Uganda	General schizophrenia patients (psychotic status unspecified)			CUA	Societal	DALY	Lifetime	Markov model	5	√	√	√	√	No
Magnus et al.[42]	Australia	General schizophrenia patients (psychotic status unspecified)	Schizophrenia patients experiencing adverse events of typicals	Patients with treatment resistant schizophrenia (TRS)	CUA	Healthcare system	DALY	Lifetime	Markov model	5	√			√	No
McIntyre et al.[43]	Canada	Schizophrenia patients in remission	Schizophrenia patients in relapse		CUA	Healthcare system	QALY	5-year	Markov model	4	×				No
Mehnert et al.[44]	Sweden	General schizophrenia patients (psychotic status unspecified)			CUA	Healthcare system	QALY	5-year	Markov model	3	√	√	√	√	No
Mould-Quevedo et al.[45]	Mexico	Schizophrenia patients in relapse			CEA	Healthcare system	Number of months free of psychotic symptoms	1-year	Markov model	5	√	√	√	√	No
NCCMH et al.[46]	UK	Schizophrenia patients in remission			CUA	Healthcare system and social care	QALY	Lifetime	Markov model	7	√	√	√	√	No
Németh et al. [47]	Hungary	General schizophrenia patients (psychotic status unspecified)			CUA	Third-party payer	QALY	2-year	Markov model	2	√	√	√	√	No
Nuhoho et al.[48]	United Arab Emirates	General schizophrenia patients (psychotic status unspecified)			CUA	Third-party payer	QALY	1-year	Decision tree	2	√	√		√	No
Obradovic et al.[49]	Slovenia	General schizophrenia patients (psychotic status unspecified)			CEA	Healthcare system	Percentage of patients in remission	1-year	Decision tree	9	√			√	No
Park et al.[50]	US	General schizophrenia patients (psychotic status unspecified)			CUA	Healthcare system	QALY	10-year	Markov model	4	√	√	√	√	No
Pribylova et al.[51]	Czech Republic	Schizophrenia patients in relapse			CUA	Third-party payer	QALY	24-week	Micro-simulation	1	×				No
Rajagopalan et al.[52]	UK	Schizophrenia patients in relapse			CUA	Healthcare system	QALY	10-year	Markov model	2	√	√		√	No
Tempest et al.[53]	UK	General schizophrenia patients (psychotic status unspecified)			CUA	Healthcare system and social care	QALY	10-year	Markov model	4	√	√	√	√	No
Thavornwattanayong et al. [54]	Thailand	General schizophrenia patients (psychotic status unspecified)			CUA	Societal	QALY	Lifetime	Markov model	2	√	√	√		No
Treur et al.[55]	Spain	Schizophrenia patients in relapse			CUA	Third party payer	QALY	5-year	DES	3	√	√		√	No
Treur et al.[56]	Germany	General schizophrenia patients (psychotic status unspecified)			CUA	Healthcare system	QALY	5-year	DES	1	√	√		√	No
Yang et al.[57]	China	General schizophrenia patients (psychotic status unspecified)			CEA	Healthcare system	Proportion of patients successfully treated	2-year	Decision tree	3	√	√			No
Yang et al.[58]	Taiwan	Schizophrenia patients in remission			CEA	Healthcare system	Response rate	2-year	Decision tree	3	√	√			No
Zeidler et al.[59]	Germany	General schizophrenia patients (psychotic status unspecified)			CUA	Third party payer	QALY	5-year	Markov model	8	√	√		√	No
Zhao et al. [60]	China	Schizophrenia patients in remission			CUA	Third party payer	QALY	1-year	Microsimulation	3	√	√	√	√

## Sheet: References
References
1. Anh NQ, Linh BN, Ha NT, Phanthunane P, Huong NT. Schizophrenia interventions in Vietnam: Primary results from a cost-effectiveness study. Global Public Health. 2015;10:S21-S39. doi:http://dx.doi.org/10.1080/17441692.2014.986158.
2. Aigbogun MS, Liu S, Kamat SA, Sapin C, Duhig AM, Citrome L. Relapse prevention: A cost-effectiveness analysis of brexpiprazole treatment in adult patients with schizophrenia in the USA. ClinicoEconomics and Outcomes Research. 2018;10:443-56. doi:http://dx.doi.org/10.2147/CEOR.S160252.
3. Ascher-Svanum H, Furiak NM, Lawson AH, Klein TM, Smolen LJ, Conley RR et al. Cost-effectiveness of several atypical antipsychotics in orally disintegrating tablets compared with standard oral tablets in the treatment of schizophrenia in the United States. Journal of Medical Economics. 2012;15(3):531-47. doi:http://dx.doi.org/10.3111/13696998.2012.662923.
4. Beard AM, Maciver F, Clouth J, Ruther E. A decision model to compare health care costs of olanzapine and risperidone treatment of schizophrenia in Germany. European Journal of Health Economics. 2006;7:165-72.
5. Bernardo M, Ramon Azanza J, Rubio-Terres C, Rejas J. Cost-effectiveness analysis of schizophrenia relapse prevention : an economic evaluation of the ZEUS (Ziprasidone-Extended-Use-In-Schizophrenia) study in Spain. Clinical Drug Investigation. 2006;26(8):447-57.
6. Bounthavong M, Okamoto MP. Decision analysis model evaluating the cost-effectiveness of risperidone, olanzapine and haloperidol in the treatment of schizophrenia. Journal of Evaluation in Clinical Practice. 2007;13(3):453-60. doi:http://dx.doi.org/10.1111/j.1365-2753.2006.00782.x.
7. Chisholm D, Saxena S. Cost effectiveness of strategies to combat neuropsychiatric conditions in sub-Saharan Africa and South East Asia: mathematical modelling study. Bmj. 2012;344. doi:http://dx.doi.org/10.1136/bmj.e609.
8. Chisholm D, Gureje O, Saldivia S, Calderon MV, Wickremasinghe R, Mendis N et al. Schizophrenia treatment in the developing world: An interregional and multinational cost-effectiveness analysis. Bulletin of the World Health Organization. 86 (7) (pp 542-551), 2008. Date of Publication: July 2008.; 2008.
9. Chue P, Heeg BM, Buskens E, van Hout BA. Modelling the impact of compliance on the costs and effects of long-acting risperidone in Canada. PharmacoEconomics. 2005;23(Suppl 1):62-74. doi:http://dx.doi.org/10.2165/00019053-200523001-00006.
10. Citrome L, Kamat SA, Sapin C, Baker RA, Eramo A, Ortendahl J et al. Cost-effectiveness of aripiprazole once-monthly compared with paliperidone palmitate once-monthly injectable for the treatment of schizophrenia in the United States. Journal of Medical Economics. 2014;17(8):567-76. doi:http://dx.doi.org/10.3111/13696998.2014.917089.
11. Damen J, Thuresson PO, Heeg B, Lothgren M. A pharmacoeconomic analysis of compliance gains on antipsychotic medications. Appl Health Econ Health Policy. 2008;6(4):189-97. doi:http://dx.doi.org/10.2165/00148365-200806040-00002.
12. Davies A, Vardeva K, Loze JY, L'Italien G J, Sennfalt K, Baardewijk M. Cost-effectiveness of atypical antipsychotics for the management of schizophrenia in the UK. Curr Med Res Opin. 2008;24(11):3275-85. doi:http://dx.doi.org/10.1185/03007990802507547.
13. De Graeve D, Smet A, Mehnert, Caleo S, Miadi-Fargier H, Mosqueda GJ et al. Long-acting risperidone compared with oral olanzapine and haloperidol depot in schizophrenia: a Belgian cost-effectiveness analysis. PharmacoEconomics. 2005;23(Supplement 1):35-47.
14. Dilla T, Moller J, O'Donohoe P, Alvarez M, Sacristan JA, Happich M et al. Long-acting olanzapine versus long-acting risperidone for schizophrenia in Spain - a cost-effectiveness comparison. BMC Psychiatry. 2014;14(1):298. doi:http://dx.doi.org/10.1186/s12888-014-0298-4.
15. Druais S, Doutriaux A, Cognet M, Godet A, Lancon C, Levy P et al. Cost Effectiveness of Paliperidone Long-Acting Injectable Versus Other Antipsychotics for the Maintenance Treatment of Schizophrenia in France. PharmacoEconomics. 2016;34(4):363-91. doi:http://dx.doi.org/10.1007/s40273-015-0348-x.
16. Einarson TR, Bereza BG, Tedouri F, Van Impe K, Denee TR, Dries PJT. Cost-effectiveness of 3-month paliperidone therapy for chronic schizophrenia in the Netherlands. Journal of Medical Economics. 2017;20(11):1187-99. doi:http://dx.doi.org/10.1080/13696998.2017.1363050.
17. Einarson TR, Maia-Lopes S, Goswami P, Bereza BG, Van Impe K. Economic analysis of paliperidone long-acting injectable for chronic schizophrenia in Portugal. Journal of Medical Economics. 2016;19(9):913-21. doi:http://dx.doi.org/10.1080/13696998.2016.1184156.
18. Einarson TR, Pudas H, Goswami P, Van Impe K, Bereza BG. Pharmacoeconomics of long-Acting atypical antipsychotics for acutely relapsed chronic schizophrenia in Finland. Journal of Medical Economics. 2016;19(2):111-20. doi:http://dx.doi.org/10.3111/13696998.2015.1100115.
19. Einarson TR, Vicente C, Zilbershtein R, Piwko C, Bo CN, Pudas H et al. Pharmacoeconomics of depot antipsychotics for treating chronic schizophrenia in Sweden. Nordic Journal of Psychiatry. 2014;68(6):416-27. doi:http://dx.doi.org/10.3109/08039488.2013.852243.
20. Einarson TR, Pudas H, Zilbershtein R, Jensen R, Vicente C, Piwko C et al. Cost-effectiveness analysis of atypical long-acting antipsychotics for treating chronic schizophrenia in Finland. Journal of Medical Economics. 2013;16(9):1096-105.
21. Einarson TR, Vicente C, Zilbershtein R, Piwko C, Bo CN, Pudas H et al. Pharmacoeconomic analysis of paliperidone palmitate versus olanzapine pamoate for chronic schizophrenia in Norway. Acta Neuropsychiatrica. 2013;25(2):85-94. doi:http://dx.doi.org/10.1111/j.1601-5215.2012.00670.x.
22. Einarson TR, Zilbershtein R, Skoupa J, Vesela S, Garg M, Hemels ME. Economic and clinical comparison of atypical depot antipsychotic drugs for treatment of chronic schizophrenia in the Czech Republic. Journal of Medical Economics. 2013;16(9):1089-95. doi:http://dx.doi.org/10.3111/13696998.2013.820193.
23. Einarson TR, Geitona M, Chaidemenos A, Karpouza V, Mougiakos T, Paterakis P et al. Pharmacoeconomic analysis of paliperidone palmitate for treating schizophrenia in Greece. Annals of General Psychiatry. 2012;11(1):18. doi:http://dx.doi.org/10.1186/1744-859X-11-18.
24. Furiak NM, Ascher-Svanum H, Klein RW, Smolen LJ, Lawson AH, Montgomery W et al. Cost-effectiveness of olanzapine long-acting injection in the treatment of patients with schizophrenia in the United States: a micro-simulation economic decision model. Curr Med Res Opin. 2011;27(4):713-30. doi:http://dx.doi.org/10.1185/03007995.2011.554533.
25. Furiak NM, Ascher-Svanum H, Klein RW, Smolen LJ, Lawson AH, Conley RR et al. Cost-effectiveness model comparing olanzapine and other oral atypical antipsychotics in the treatment of schizophrenia in the United States. Cost Eff Resour Alloc. 2009;7:4. doi:http://dx.doi.org/10.1186/1478-7547-7-4.
26. Garcia-Ruiz AJ, Perez-Costillas L, Montesinos AC, Alcalde J, Oyaguez I, Casado MA. Cost-effectiveness analysis of antipsychotics in reducing schizophrenia relapses. Health Economics Review. 2012;2(1):8. doi:http://dx.doi.org/10.1186/2191-1991-2-8.
27. Geitona M, Kousoulakou H, Ollandezos M, Athanasakis K, Papanicolaou S, Kyriopoulos I. Costs and effects of paliperidone extended release compared with alternative oral antipsychotic agents in patients with schizophrenia in Greece: a cost effectiveness study. Annals of General Psychiatry. 2008;7:16. doi:http://dx.doi.org/10.1186/1744-859X-7-16.
28. Graham CN, Mauskopf JA, Lawson AH, Ascher-Svanum H, Bruhn D. Updating and confirming an industry-sponsored pharmacoeconomic model: comparing two antipsychotics in the treatment of schizophrenia. Value in Health. 2012;15(1):55-64. doi:http://dx.doi.org/10.1016/j.jval.2011.08.1741.
29. Heeg B, Antunes J, Figueira M, Jara J, Teixeira J, Palha A et al. Cost-effectiveness and budget impact of long-acting risperidone in Portugal: A modeling exercise. Current Medical Research and Opinion. 2008;24(2):349-58. doi:http://dx.doi.org/10.1185/030079907X253834.
30. Heeg B, Buskens E, Botteman M, Caleo S, Ingham M, Damen J et al. The cost-effectiveness of atypicals in the UK. Value in Health. 2008;11(7):1007-21. doi:http://dx.doi.org/10.1111/j.1524-4733.2008.00344.x.
31. Hensen M, Heeg B, Lothgren M, van Hout B. Cost effectiveness of long-acting risperidone in Sweden. Appl Health Econ Health Policy. 2010;8(5):327-41. doi:http://dx.doi.org/10.2165/11536180-000000000-00000.
32. Jukic V, Jakovljevic M, Filipcic I, Herceg M, Silic A, Tomljanovic T et al. Cost-utility analysis of depot atypical antipsychotics for chronic schizophrenia in Croatia. 2013.
33. Kasteng F, Eriksson J, Sennfalt K, Lindgren P. Metabolic effects and cost-effectiveness of aripiprazole versus olanzapine in schizophrenia and bipolar disorder. Acta Psychiatrica Scandinavica. 2011;124(3):214-25. doi:http://dx.doi.org/10.1111/j.1600-0447.2011.01716.x.
34. Kim BR, Lee TJ, Lee HJ, Park BH, Yang BM. Cost-effectiveness of sertindole among atypical antipsychotics in the treatment of schizophrenia in South Korea. Value in Health Regional Issues. 2012;1(1):59-65.
35. Kim K, Aas E. Cost-effectiveness analysis of olanzapine and risperidone in Norway. J Ment Health Policy Econ. 2011;14(3):125-35.
36. Lachaine J, Beauchemin C, Mathurin K, Gilbert D, Beillat M. Cost-effectiveness of asenapine in the treatment of schizophrenia in Canada. Journal of Medical Economics. 2014;17(4):296-304. doi:http://dx.doi.org/10.3111/13696998.2014.897627.
37. Laux G, Heeg B, van Hout BA, Mehnert A. Costs and effects of long-acting risperidone compared with oral atypical and conventional depot formulations in Germany. Pharmacoeconomics. 2005;23 Suppl 1:49-61.
38. Lin L, Zhao YJ, Zhou HJ, Khoo AL, Teng M, Soh LB et al. Comparative cost-effectiveness of 11 oral antipsychotics for relapse prevention in schizophrenia within Singapore using effectiveness estimates from a network meta-analysis. International Clinical Psychopharmacology. 2016;31(2):84-92. doi:http://dx.doi.org/10.1097/YIC.0000000000000111.
39. Lindner LM, Marasciulo AC, Farias MR, Grohs GE. Economic evaluation of antipsychotic drugs for schizophrenia treatment within the Brazilian Healthcare System. Revista de Saude Publica. 2009;43 Suppl 1:62-9.
40. Lindstrom E, Eberhard J, Fors BM, Hansen K, Sapin C. A pharmacoeconomic analysis of sertindole in the treatment of schizophrenia in Sweden. Nordic Journal of Psychiatry. 2011;65(6):403-13. doi:http://dx.doi.org/10.3109/08039488.2011.590603.
41. Lubinga SJ, Mutamba BB, Nganizi A, Babigumira JB. A cost-effectiveness analysis of antipsychotics for treatment of schizophrenia in Uganda. Value in Health. 2015;18 (3):A121.
42. Magnus A, Carr V, Mihalopoulos C, Carter R, Vos T. Assessing cost-effectiveness of drug interventions for schizophrenia. Australian and New Zealand Journal of Psychiatry. 2005;39(1-2):44-54.
43. McIntyre RS, Cragin L, Sorensen S, Naci H, Baker T, Roussy J-P. Comparison of the metabolic and economic consequences of long-term treatment of schizophrenia using ziprasidone, olanzapine, quetiapine and risperidone in Canada: A cost-effectiveness analysis. Journal of Evaluation in Clinical Practice. 2010;16(4):744-55. doi:http://dx.doi.org/10.1111/j.1365-2753.2009.01189.x.
44. Mehnert A, Nicholl D, Pudas H, Martin M, McGuire A. Cost effectiveness of paliperidone palmitate versus risperidone long-acting injectable and olanzapine pamoate for the treatment of patients with schizophrenia in Sweden. Journal of Medical Economics. 2012;15(5):844-61. doi:http://dx.doi.org/10.3111/13696998.2012.681531.
45. Mould-Quevedo J, Contreras-Hernandez I, Verduzco W, Mejia-Arangure JM, Garduno-Espinosa J. Cost-effectiveness simulation analysis of schizophrenia at the Instituto Mexicano del Seguro Social: Assessment of typical and atypical antipsychotics. Rev. 2009;2(3):108-18. doi:http://dx.doi.org/10.1016/S1888-9891(09)72401-2.
46. National Collaborating Centre for Mental Health. Psychosis and schizophrenia in adults: prevention and management. NICE guideline (CG178). 2014.
47. Nemeth B, Bendes R, Nagy B, Gotze A, Koczian K, Horvath M et al. Cost-utility analysis of cariprazine compared to risperidone among patients with negative symptoms of schizophrenia. Health Policy and Technology. 2019;8(1):84-91. doi:http://dx.doi.org/10.1016/j.hlpt.2019.01.004.
48. Nuhoho S, Saad A, Saumell G, Ribes D, El Khoury AC. Economic evaluation of paliperidone palmitate once monthly for treating chronic schizophrenia patients in the United Arab Emirates. Current Medical Research and Opinion. 2018;34(4):601-11. doi:http://dx.doi.org/10.1080/03007995.2017.1417246.
49. Obradovic M, Mrhar A, Kos M. Cost-effectiveness of antipsychotics for outpatients with chronic schizophrenia. International Journal of Clinical Practice. 2007;61(12):1979-88.
50. Park T, Kuntz KM. Cost-effectiveness of second-generation antipsychotics for the treatment of schizophrenia. Value in Health. 2014;17(4):310-9. doi:http://dx.doi.org/10.1016/j.jval.2014.02.008.
51. Pribylova L, Kolek M, Vesela S, Duba J, Slesinger J, Doleckova J. De novo cost-utility analysis of oral paliperidone in the treatment of schizoaffective disorder. Journal of Psychiatric Research. 2015;70:33-7. doi:http://dx.doi.org/10.1016/j.jpsychires.2015.08.013.
52. Rajagopalan K, Trueman D, Crowe L, Squirrell D, Loebel A. Cost-Utility Analysis of Lurasidone Versus Aripiprazole in Adults with Schizophrenia. PharmacoEconomics. 2016;34(7):709-21. doi:http://dx.doi.org/10.1007/s40273-016-0405-0.
53. Tempest M, Sapin C, Beillat M, Robinson P, Treur M. Cost-effectiveness analysis of aripiprazole once-monthly for the treatment of schizophrenia in the UK. Journal of Mental Health Policy and Economics. 2015;18(4):185-200.
54. Thavornwattanayong W, Lertsirimunkong J, Thongkerd N, Pitakthanin N, Wettayanon P, Pongjakpanit H. Cost-effectiveness analysis of aripiprazole compared with risperidone in the treatment of acute schizophrenia patients in Thailand. Thai Journal of Pharmaceutical Sciences. 2018;42(3):169-75.
55. Treur M, Baca E, Bobes J, Canas F, Salvador L, Gonzalez B et al. The cost-effectiveness of paliperidone extended release in Spain. Journal of Medical Economics. 2012;15 Suppl 1:26-34. doi:http://dx.doi.org/10.3111/13696998.2012.734884.
56. Treur M, Heeg B, Moller HJ, Schmeding A, van Hout B. A pharmaco-economic analysis of patients with schizophrenia switching to generic risperidone involving a possible compliance loss. BMC Health Services Research. 2009;9:32. doi:http://dx.doi.org/10.1186/1472-6963-9-32.
57. Yang L, Li M, Tao LB, Zhang M, Nicholl MD, Dong P. Cost-effectiveness of long-acting risperidone injection versus alternative atypical antipsychotic agents in patients with schizophrenia in China. Value in Health. 2009;12 Suppl 3:S66-9. doi:http://dx.doi.org/10.1111/j.1524-4733.2009.00630.x.
58. Yang YK, Tarn YH, Wang TY, Liu CY, Laio YC, Chou YH et al. Pharmacoeconomic evaluation of schizophrenia in Taiwan: model comparison of long-acting risperidone versus olanzapine versus depot haloperidol based on estimated costs. Psychiatry and Clinical Neurosciences. 2005;59(4):385-94.
59. Zeidler J, Mahlich J, Greiner W, Heres S. Cost Effectiveness of Paliperidone Palmitate for the Treatment of Schizophrenia in Germany. Applied Health Economics and Health Policy. 2013;11(5):509-21. doi:10.1007/s40258-013-0050-0.
60. Zhao J, Jiang K, Li Q, Zhang Y, Cheng Y, Lin Z et al. Cost-effectiveness of olanzapine in the first-line treatment of schizophrenia in China. Journal of medical economics. 2019;22(5):439-46. doi:https://dx.doi.org/10.1080/13696998.2019.1580714.
